# Supplementary material for: Catestatin and Advanced Glycation End-Products: Potential Indicators of Cardiovascular Risk in Hashimoto’s Thyroiditis
Source: Biomolecules. 2025 Jan 23;15(2):169. doi: 10.3390/biom15020169 (PMC11852764; doi:10.3390/biom15020169)
Supplement: Supplementary file 1 [file biomolecules-15-00169-s001.zip]

Archive with 1 entries (1 files):
- biomolecules-3267636-supplementary.pdf
